# Supplementary material for: Performance Efficiency of Conventional Treatment Plants and Constructed Wetlands towards Reduction of Antibiotic Resistance
Source: Antibiotics (Basel). 2022 Jan 16;11(1):114. doi: 10.3390/antibiotics11010114 (PMC8773441; doi:10.3390/antibiotics11010114)
Supplement: Supplementary file 1 [file antibiotics-11-00114-s001.zip]

Archive with 1 entries (1 files):
- antibiotics-1507046-supplementary.pdf
